# Supplementary material for: Biomolecular Investigation of Bartonella spp. in Wild Rodents of Two Swiss Regions
Source: Pathogens. 2021 Oct 15;10(10):1331. doi: 10.3390/pathogens10101331 (PMC8539893; doi:10.3390/pathogens10101331)
Supplement: Supplementary file 1 [file pathogens-10-01331-s001.zip]

Archive with 1 entries (1 files):
- pathogens-1351863-supplementary.pdf
